# Supplementary material for: Barriers and facilitators to implementation of direct fruit and vegetables provision interventions in kindergartens and schools: a qualitative systematic review applying the consolidated framework for implementation research (CFIR)
Source: Int J Behav Nutr Phys Act. 2022 Jan 31;19:11. doi: 10.1186/s12966-022-01246-8 (PMC8805256; doi:10.1186/s12966-022-01246-8)
Supplement: Supplementary file 3 — Additional file 3. Quality assessment [file 12966_2022_1246_MOESM3_ESM.xlsx]

## Sheet: Quality Assessment - BM
	1. Hector et al., 2017	2. Jørgensen et al., 2014	3. He et al., 2012	4. Chen et al., 2014	5. Carbone et al., 2016	6. Lee et al., 2019	7. Aarestrup et al., 2014	8. Bouck et al., 2011	9. Knapp et al., 2019	10. Lin et al., 2016	11. Bateman et al., 2014	12. Cirillo et al., 2018	13. Potter et al., 2011	14. Bogart et al., 2018
1. Was there a clear statement of aims of the research? Hints: -what was the goal of the research -why it was thought important -relevance	Yes, aim was clearly stated, as well as relevance	Yes, clearly stated	Yes	Yes	Yes	Yes	Yes	Yes, entire paragraph on purpose	Yes	Yes	Yes	Yes	Yes	Yes, although not very clearly in the introduction 'we used mixed methods to evaluate dissemination and implementation with the Reach, Effectiveness, Adoption, Implementation, and Maintenance (RE-AIM) framework' p. 725
2. Is a qualitative methodology appropriate? Hints: -If the research seems to interpret or illuminate the actions and/or subjective experiences of research participants -Is qualitative research the right methodology for addressing the research goal	Yes, although questionnaires are used, rather than interviews which may have been more adequate. Also, looking at barriers and facilitators of implementation and acceptability of the intervention was only a subset of the goals of the study.	Yes, the methodology and methods are appropriate	Yes, methodology is appropriate	Yes, a qualitative methodology is used for enrichment of quantitative results	Yes	Yes	Yes	Yes	Yes	Yes	Yes	Yes	Yes	Yes, in particular for the identification of barriers and facilitators to implementation
3. Was the research design appropriate to address the aims of the research? Hints: -If the researcher has justified the research design (eg. Have they discussed how they decided which method to use)	No, interviews may have been more appropriate, and the reasons behind choosing questionnaires was not discussed. Still, some important information was provided via the questionnaires.	Yes, were justified, saying that focus groups would provide rich and deep information, and that group interaction would be informative	Yes, method is appropriate, however, the researchers do not discuss why they chose focus groups, rather than any other research method	Yes, methods used are appropriate (combination of surveys, focus groups)	Yes (observation, interviews, online admin survey)	Yes (focus groups, interview)	Yes, and a justification for choosing method is also given (focus groups, observation, telephone interviews)	Yes, justification was given for the need of qualitative data, thus for both methodology, and method -interviews	Yes (focus groups)	Yes, reasoning was provided as to why the 'comment' section of a survey will be used to address a qualitative research question. However, it is not clear if this is indeed the best method for this.	Yes	Yes	Yes, however, both quantitative and qualitative methods were used	Yes
4. Was the recruitment strategy appropriate to the aims of the research? Hints: -If the researcher has explained how the participants were selected -If they explained why the participants they selected were the most appropriate to provide access to the type of knowledge sought by the study -If there are any discussions around recruitment (eg. why some people chose not to take part)	Yes, recruitment strategy and target group was appropriate. However, as the data on barriers and facilitators is a subset of the entire data, not much focus was given on the feedback received from respondents, response rate etc., on these particular issues	Yes, maximum variation sampling of schools	Yes	Yes, although reasons for not participating are not discussed	Yes	Yes	Yes, recruitment was aimed at maximum variation. However, the explanation of how students, teachers were reached, is not given	Yes, purposive sampling, explained in detail	Yes, although participants within the 4 chosen schools of focus were randomly selected, among those willing to participate, it is not clear how the schools were selected	Yes	Yes	Yes, the process is described in detail	Yes	Yes
5. Was the data collected in a way that addressed the research issue? Hints: -If the setting for the data collection was justified -If it is clear how data were collected (eg. Focus groups, semi-structured interviews etc.) -If the researcher has justified the methods chosen -If the researcher has made the methods explicit (ex. interview method, is there an indication of how interviews were conduc…	Yes, methods are clear. However, there is no discussion as to why these methods were chosen.	Yes, methods of data collection were described in detail, how the data was collected, and justification was provided	Yes, details were given on conducting the focus groups	Yes	Yes	Yes	Yes	Yes	Yes	Yes, although again, the choice of method is due to convenience and availability of data, not necessarily because it is the best technique to answer the research question.	Yes, although there are some questions which are not answered, for instance, why were interviews not recorded, and only notes taken	Yes	Yes	Yes, focus groups, interviews
6. Has the relationship between researcher and participants been adequately considered? Hints: -If the researcher critically examined their own role, potential bias and influence a) formulation of the research questions b) data collection, including sample recruitment and choice of location -How the researcher responded to events during the study and whether they considered the implications of an…	No, there was no discussion on role of researcher, or researcher-participant relationships. May be because questionnaires were the main method of data collection, rather than interviews	Yes, the role of the researchers was debated within the research group, and how they may have influenced teacher opinions	Yes, it is mentioned that moderators for the focus groups are external to the intervention, so as not to influence the children.	Yes, trained facilitators were used for conducting the focus groups, and all methods and instruments were tested and revised to account for any cultural factors of importance. However, there is not a thorough discussion on reflexivity	No, considering that one of the methods was observation (considering the presence of the researcher would have been particularly significant), necessary reflection on this was not reported	No, although the interview and focus groups guides were developed and revised in a collaborative way, with various stakeholders	No, there is no discussion of reflexivity at all	Yes, although it is reported that just because an external interviewer did the in depth semi structured interviews, their views should be 'neutral', which is doubtful	Yes, although not entirely - it is noted that the focus group moderator had a master degree in nutrition and qualitative research experience	No, in particular, there is no information provided as to how the administering of the surveys to pupils by their teachers may have shaped their feedback	No	No, and this is quite significant, as the researchers are both employed at Shelburne Farms, Vermont	No, and this is particularly problematic (as with previous paper number 12), as the researchers were funded by the CDC to conduct the evaluation of a government program	No
7. Have ethical issues been taken into consideration? Hints: -If there are sufficient details of how the research was explained to participants for the reader to assess whether ethical standards were maintained -If the researcher has discussed issues raised by the study (eg. issues around informed consent or confidentiality or how they have handled the effects of the study on the participants dur…	Yes, ethics approval was given. But there were no details about how the research was explained to participants	Yes, study approval by Danish Data Protection Agency	Yes, consent from parents was provided	Yes, ethics approval, written consent	Yes, review of study procedures, and criminal record check of researchers where necessary	Yes, informed consent was obtained, and approval of University review board	Yes, a check by Danish data protection agency, passive consent was given	Yes, Ethical approval granted by university body	Yes, by university body	Yes, university institutional review board granted permission to use data from existing survey	Yes, by university review board	Yes, institutional review board	Yes, however, by 'institutional review board of ETR Associates, the agency funded to complete the evaluation'	Yes, states that all study procedures were performed in accordance with ethical standards of RAND Human Subjects Protections Committee and 1964 Helsinki declaration - but does not state if ethical review was done by any body. Informed consent was obtained from all participants
8. Theoretical framework (Malterud, 2001) -Are the perspectives and ideas used for data interpretation presented? -Is the framework adequate, in view of the aim of the study? -Does the author account for the role given to the theoretical framework during analysis?	No, there was no theoretical framework provided for the study. Although it did refer to constructs such as 'champions' of the intervention	Yes, Diffusion of Innovations Theory (Rogers, 2003)	No theoretical framework is mentioned	No, no theoretical framework, there is a framework for data collection (approach to conducting focus groups with the purpose of enriching quantitative data)	No	No, although it does have the purpose of generating a framework to evaluate farm to school programs	No, some process evaluation guidelines in academic papers are followed, but no framework is mentioned	No, although process evaluation literature is presented, it is not directly reflected upon when presenting the results	No, there is no use of theoretical framework throughout, although it is stated that 'in the final stage of analysis, core themes were organized by individual, social and physical levels of the SEM (Bronfenbrenner, 1992) - Bronfenbrenner reference is not to the original work which is from 1979	No	No theoretical framework is mentioned or used	No theoretical framework is used or mentioned	No	Yes, RE-AIM
9. Was the data analysis sufficiently rigorous? Hints: -If there is an in-depth description of the analysis process -If thematic analysis is used. If so, is it clear how the categories/themes were derived from the data -Whether the researcher explains how the data presented were selected from the original sample to demonstrate the analysis process -If sufficient data are presented to support the …	No, the analysis was not rigorous. It was just stated that 'rudimentary thematic analysis of qualitative data was performed'	Yes, situational analysis, with a cartographic approach to analyze qualitative data was used, and justification for its use was given	No, although it is mentioned that inductive content analysis was implemented, the level of analysis seems quite superficial, with just presentation of findings into two groups -perceptions about the program, concerns and suggestions to improve the program	Yes, although the study says it used grounder theory principles -doubtful considering the small scope of the study. Grounded theory analysis is used for theory generation, and this was not the case here. They have conducted basic thematic content analysis	Yes, although the level of analysis was somewhat superficial	Yes, grounder theory, used somewhat appropriately	Yes, thematic analysis is used, process is described in detail	Yes, analysis described	Yes, analytical process is described, constant comparative method	Yes, content analysis was conducted, process is described	Yes, the analysis process (constant comparative analysis method) is clear, but a very superficial description is provided only	Yes, process is clear, but the authors do not go into great detail	Yes, a description of the analysis is given, although not very thorough	Yes
10. Is there a clear statement of findings? Hints: -If the findings are explicit -If there is adequate discussion of the evidence both for and against the researcher's arguments -If the researcher has discussed the credibility of their findings (eg. triangulation, respondent validation, more than one analyst) -If the findings are discussed in relation to the original research question	Yes, findings were clear, but not rich. And credibility of findings was discussed within the 'limitations' section of the paper.	Yes, clear and rich	Yes, although findings and discussion are both presented, they are quite superficial	Yes	Yes	Yes	Yes, findings section is very rich, triangulation is possible, as different target groups were included, and conflicts are discussed (ex. Teachers, pupils)	Yes, findings clear, although there is no higher level analysis -simply presenting facilitators and barriers that were identified	Yes, themes which emerged are discussed	Yes, findings are clear, although it is rather basic analysis	Yes	Yes, although results and discussion are presented together	Yes	Yes
11. How valuable is the research? Hints: -If the researcher discusses the contribution the study makes to existing knowledge or understanding (eg. Do they consider the findings in relation to current practice or policy, or relevant research-based literature) -If they identify new areas where research is necessary -If the researchers have discussed whether or how the findings can be transferred to…	Yes, the contribution of the study is discussed, in particular in regard to contribution to equity.	Yes, as the study links well with already existing research, and makes a point of what its contribution is, and what is different and in addition to existing research, that would then have significant academic and practical implications	Yes, contributions are discussed, however, again, in a very superficial way	Yes, has implications in particular in regard to working with families from diverse cultural backgrounds	Yes, in particular for farm to school programs	Yes, very, in regard to future evaluation of implementation of farm to school programs in particular	Yes, findings are contrasted with existing research, and implications for research and practice are given	Yes, relevance to practice is discussed	No, although the study does link its findings to existing literature, it does not discuss at all new areas of research necessary, practical or other implications, as well as transferability	Yes, findings are discussed in regard to existing research, and the contributions of the particular evaluation	Yes, contributions and future implications are discussed, but reference to literature is missing	Yes, list of recommendations, applications and future research ideas are presented, in addition, the contribution is quite unique and valuable, looking at F2S and school culture	Yes, contributions of the research are discussed, and recommendations made. Some reference is made to existing literature, but that does not seem sufficient and thorough	Yes, practical implications are discussed, but with limited theoretical reflections
12. References (Malterud, 2001) -Are important and specific sources in the field covered, and have they been appropriately presented and applied in the text?	No, although around 21 references are made in the paper, some important theoretical references seem to be missing. For instance, the paper refers to 'champions' of the intervention and their importance for its success, but no mention was made of CFIR for example, that has a particular construct 'champions' of interventions	Yes, references to theory, and relevant studies from the field (41 references)	No, very limited theory is provided (12 references)	Yes, seems to have a good reference list (44 references)	Yes, good overview, but no theoretical frameworks (60 references)	Yes, some literature from the field is covered, although not very extensive (37 references)	Yes, relevant literature covered (55 references), but again, no link to particular theoretical frameworks for implementation evaluation	Yes, relevant literature is included (31 references)	Yes, relevant references are made and included, (34 in total)	Yes, some relevant references are presented (32 in total)	No, the reference list is quite poor, and no strong links with existing literature and findings are made (20 total)	Yes, although not extensive, some reference to relevant literature is made (22 references)	Yes, simply because some important references are not made. But the reference list is still very limited, so this is a border line 'yes' (19 references)	Yes, although not extensive (21 references), some important literature from the field of implementation science is cited - Durlak and DuPre, 2008; Proctor et al., 2012; Glasgow et al., 2001
	7 Yes; 5 No	12 Yes	9 Yes (2 of these are a technical yes, but not a strong yes), 3 No	11 Yes, 1 No	10 Yes, 2 No	10 Yes, 2 No	10 Yes, 2 No	11 Yes, 1 No	10 Yes, 2 No	10 Yes, 2 No	9 Yes, 3 No	10 Yes, 2 No (one of which is quite significant and it refers to reflexivity, potential conflict of interest of the researchers)	10 Yes, 2 No (as with study number 12, some concern in regard to conflict of interest of the authors)	11 Yes, 1 No (with some concerns in regard to ethical approval, and weak section on contribution of the research)

## Sheet: Quality Assessment - MS
	1. Hector et al., 2017	2. Jørgensen et al., 2014	3. He et al., 2012	4. Chen et al., 2014	5. Carbone et al., 2016	6. Lee et al., 2019	7. Aarestrup et al., 2014	8. Bouck et al., 2011	9. Knapp et al., 2019	10. Lin et al., 2016	11. Bateman et al., 2014	12. Cirillo et al., 2018	13. Potter et al., 2011	14. Bogart et al., 2018
1. Was there a clear statement of aims of the research? Hints: -what was the goal of the research -why it was thought important -relevance	YES, pilot study aimed to examine the feasibility, acceptability and efficacy of the provision of supplementary, free fruit and vegetables in supporting equitable participation in the C&S program.	YES, to examine barriers/facilitators to teachers implementation of boost intervention	YES, aimed to examine students’ perceptions of and suggestions for a free, school-based fruit and vegetable snack program	YES, aim: evaluate the impact of a pilot intervention promoting ethnic produce through classroom food demonstrations, tastings and home cooking activities among ethnically diverse elementary-school children ages 5-8 years old and their family members	YES, aim of the study was (a) to identify factors that facilitate adoption of a Farm-to-Preschool and Families program specifically; and (b) to provide recommendations and guidelines for successful implementation of Farm-to-Preschool and Families programs generally	YES, identify and prioritize factors to inform tailored farm-to-school implementation by practitioners working in diverse contexts	YES, identify barriers and facilitators for implementation on a free FV school programme	YES, determine how the NFVPP program was implemented & to identify the facilitators and challenges to program implementation	YES, examine the perceptions of and values associated with participation in school-based kitchen garden programs implemented through Edible Schoolyard New Orleans in low-income, predominantly African American schools in New Orleans, Louisiana	YES, understand children’s perceptions of FFVP after the intervention and formulate recommendations that may improve success of the intervention	YES, to explore producer and distributor perceived opportunities and challenges when participating in F2S programs	YES, to explore the relationship between school culture and FTS efforts	YES, Process Evaluation of a School-Based Fruit and Vegetable Distribution Program	YES, aim to disseminate an evidence-based middle-school obesity-prevention program, Students for Nutrition and exercise (SNaX)
2. Is a qualitative methodology appropriate? Hints: -If the research seems to interpret or illuminate the actions and/or subjective experiences of research participants -Is qualitative research the right methodology for addressing the research goal	YES, used paired with quantitative data (surveys). Qualitative methods were used with key school persons to explore barriers and enablers to implementation.	YES, focus groups and interviews to assess possible barriers/facilitators. Authors elaborate: "focus group interview format to identify different teacher positions in relation to the implementation process within the same school."	YES	YES, mixed methods of quantitative surveys and qualitative focus group discussions	YES	YES, Interviews and focus groups	YES; focus group interviews, class observations, telephone interviews	YES, multimethod approach: qualitative interviews with school-level stakeholders (i.e., food preparers, teachers, and principals), quantitative methods (tracking wasted produce, teacher survey)	YES, focus group discussions at four middle schools	YES, open ended survey interviews	YES, key informant interviews (telephone)	YES, semi-structured interviews	YES, multimethod approach, qualitative and quantitative. Qualitative methods: focus groups, in person or telephone interviews	YES, a qualitative methodology (interviews and focus groups) were used to assess barriers and facilitators
3. Was the research design appropriate to address the aims of the research? Hints: -If the researcher has justified the research design (eg. Have they discussed how they decided which method to use)	YES, mixed-methods study design, authors do not elaborate on why they used these methods	YES, authors elaborate: "Group interaction during focus group interviews may give deep and rich information"	YES	YES, authors state that focus groups were employed for the interpretive enrichment of quantitative survey results	YES	YES, for details about the overall study methods (including use of both qualitative research and consensus conference) authors refer to previously published paper: Lee E, Dalton J, Ngendahimana D, et al. Consensus modelling to develop the farmers’ market readiness assessment and decision instrument. Transl Behav Med. 2017;7(3):506-516. https://doi .org/10.1007/s13142- 017- 0504- 2.	YES	YES, authors justify need for qualitative data to generate a detailed description of context	YES	YES, authors justify their choice of methods( f.ex. "open-ended questions in anonymous surveys collect more honest responses from participants compared to interviews and focus groups"; "open-ended survey items allow the researchers to collect the opinions about a shared experience (i.e., experience related to an intervention) for the sampled population, and enable key themes to be identified.")	YES, appropriate but authors do not elaborate further on choice of methods	YES, appropriate but authors do not elaborate further on choice of methods	YES	YES, both quantitative and qualitative methods were used
4. Was the recruitment strategy appropriate to the aims of the research? Hints: -If the researcher has explained how the participants were selected -If they explained why the participants they selected were the most appropriate to provide access to the type of knowledge sought by the study -If there are any discussions around recruitment (eg. why some people chose not to take part)	YES, within the intervention, involved teachers and students were recruited	YES, "Maximum variation sampling of schools was applied to collect a wide range of experiences and views. Teachers from schools with high (4 schools, 15 teachers) and low (3 schools, 7 teachers) levels of implementation of the Boost curriculum were invited."	YES, participant recruitment appropriate and described in detail	YES, authors do mention possible bias because of recruitment strategy	YES	YES, purposive sampling procedure, recruitment explained in detail within section 'Participants'	YES, teachers recruited pupils (selection bias discussed within Strengths and Limitations)	YES, recruitment trough self-selection (volunteering). Authors discuss possible bias. Authors reference impact evaluation article for detailed information on the sampling framework	YES	YES	YES, authors provide detailed description and flow figure	YES	YES	Yes, target group was appropriate, recruitment strategy not described in detail
5. Was the data collected in a way that addressed the research issue? Hints: -If the setting for the data collection was justified -If it is clear how data were collected (eg. Focus groups, semi-structured interviews etc.) -If the researcher has justified the methods chosen -If the researcher has made the methods explicit (ex. interview method, is there an indication of how interviews were conduc…	YES, clear collection description	YES	YES	YES	YES, three data collection methods (classroom observations, interviews with teachers and food service personnel, and an online administrator survey) were conducted and data collection described sufficiently	YES	YES, data collection methods described sufficiently in form of text and figures	YES	YES	*YES, authors used secondary dataset.	YES, concern tough: The interviewer took notes but did not record the interviews, which lasted approximately 30 minutes each. -> potential bias is not discussed	YES	YES	YES, Interviews and focus groups were used to assess barriers and facilitators of implementation, however description on how they were conducted not very explicit
6. Has the relationship between researcher and participants been adequately considered? Hints: -If the researcher critically examined their own role, potential bias and influence a) formulation of the research questions b) data collection, including sample recruitment and choice of location -How the researcher responded to events during the study and whether they considered the implications of an…	NO, researchers do not elaborate on that, authors do account for selection bias though	YES, mentioned in limitations: internal evaluator were debated: for example, whether the evaluator might have influenced teachers' opinions	YES, authors account for possible social desirability bias in Limitations section	YES	NO	YES	NO	YES, authors elaborate on relationship (the interviewer was not part of the implementation team and was removed from other aspects of the evaluation, and therefore was able to remain neutral. Thus potential bias was minimized.)	YES, authors account for selection bias	NO, researchers do not elaborate on that	NO, researchers do not elaborate on that	NO	NO, researchers do not elaborate on that	NO
7. Have ethical issues been taken into consideration? Hints: -If there are sufficient details of how the research was explained to participants for the reader to assess whether ethical standards were maintained -If the researcher has discussed issues raised by the study (eg. issues around informed consent or confidentiality or how they have handled the effects of the study on the participants dur…	YES, the project was approved by the WSLHD Human Research Ethics Committee as a Quality Assurance Project	YES, The Boost study adheres to all Danish ethical standards and was approved by the Danish Data Protection Agency	YES, the protocol was approved by the Research Ethics Committees at both Brescia University College and the University of Western Ontario, London, Ontario. Parental informed consent was obtained prior to the focus groups.	YES, approval was obtained from Human Subjects Research Committee	YES, informational flyers and parental consent forms, The Institutional Review Board at the University of Massachusetts Amherst approved all study procedures, and all study personnel were CORI checked (a record of an individual’s Criminal Offender Record Information) at the sites where it was required. All interviews were recorded with permission	YES, authors discuss consent and confidentiality. "...informed consent was obtained from the practitioners prior to the interview. Background information of interview participants was not collected to maintain confidentiality."	YES, see column on Ethical Considerations	YES, Ethics approval was received from The University of Western Ontario and Brescia University College	YES, Informed consent was obtained from parent and teacher participants, and parental consent and student assent were obtained from student participants. The study was approved by Tulane University Institutional Review Board	YES, Permission to analyze this existing data set was granted by the university institutional review board	YES, The study was approved for exemption status by the University of Wisconsin–Madison Institutional Review Board.	YES, consent forms and Institutional Review Board approval	*YES, assessment tools were reviewed and approved by the institutional review board of ETR Associates, but also funded by them?	YES, section on Ethical Approval and Informed Consent. All study procedures were performed in accordance with the ethical standards of the RAND Human Subjects Protections Committee and with the 1964 Helsinki declaration and its later amendments or comparable ethical standards. Informed consent was obtained from all individual participants included in the study
8. Theoretical framework (Malterud, 2001) -Are the perspectives and ideas used for data interpretation presented? -Is the framework adequate, in view of the aim of the study? -Does the author account for the role given to the theoretical framework during analysis?	NO, researchers do not elaborate on theoretical framework	YES, authors state that they used Rogers' Diffusion of Innovations Theory as a guide	NO, researchers do not elaborate on theoretical framework	*NO, authors do reference framework by Béhague, Gonçalves, and Victora (2008) but only as reason for adding qualitative data collection to the design	NO	NO	*NO, no theoretical framework mentioned but reference to theory-based Boost study	YES, evaluation frameworks. Authors reference RE-AIM framwork f.ex.	NO	NO, no theoretical framework mentioned	NO, no theoretical framework mentioned	NO, no theoretical framework mentioned	NO, no theoretical framework mentioned	YES, evaluation of the dissemination process using the (RE-AIM) framework
9. Was the data analysis sufficiently rigorous? Hints: -If there is an in-depth description of the analysis process -If thematic analysis is used. If so, is it clear how the categories/themes were derived from the data -Whether the researcher explains how the data presented were selected from the original sample to demonstrate the analysis process -If sufficient data are presented to support the …	*NO, analysis of the qualitative data could be more in-depth (quote box is given)	YES, detailed description of the 3-step analytical strategy	YES, brief description of inductive content analysis	YES, analyzed based on the principles of grounded theory. Process not described in detail but grounded theory principles (Strauss & Corbin, 2008) are referenced	YES, content analysis described for each method	YES	YES	*NO, data analysis process for the interviews only briefly described, not really in-depth. ("...A summary of the in-depth analysis was prepared and discussed by all researchers.)	YES, data analysis described in detail	YES, content analysis	YES, constant comparative analysis method	YES, constant comparative analysis method	*YES, small concern: not very in-depth and the interviews conducted with school and program administrator were (only) single-coded	YES, analysis process briefly described
10. Is there a clear statement of findings? Hints: -If the findings are explicit -If there is adequate discussion of the evidence both for and against the researcher's arguments -If the researcher has discussed the credibility of their findings (eg. triangulation, respondent validation, more than one analyst) -If the findings are discussed in relation to the original research question	YES, clear findings, although not too in-depth	YES	YES, clear findings, although not too in-depth	YES	YES	YES	YES	YES, results presented within text and quote box	YES	YES	YES	YES	YES	YES
11. How valuable is the research? Hints: -If the researcher discusses the contribution the study makes to existing knowledge or understanding (eg. Do they consider the findings in relation to current practice or policy, or relevant research-based literature) -If they identify new areas where research is necessary -If the researchers have discussed whether or how the findings can be transferred to…	YES, valuable, pilot program and evaluation study, authors consider the findings in relation to current practice or policy	YES, valuable. Vast implications for research and practice. The findings highlight themes important for the implementation of curricular activities in school-based interventions	YES, implications for research and practice are briefly discussed	YES, valuable. Evaluated intervention's effectiveness, stresses importance of taking different food cultures into account	YES, valuable implications useful as recommendations for designing and implementing programs	YES, valuable	YES, valuable	YES, valuable	*YES, very little implications or contributions tough	YES, valuable contributions, well put into context	YES, valuable findings can be used for development, implementation and best practice policy development	YES, valuable. Direct recommendations for school personnel to improve FTS sustainability	YES, valuable. clear implications for school health drawn	YES, valuable implications for planning and implementation of school prevention interventions
12. References (Malterud, 2001) -Are important and specific sources in the field covered, and have they been appropriately presented and applied in the text?	*YES although introduction/theory is quite short, limited reference	YES	YES	YES	YES	YES	YES	YES	YES	YES	YES	YES	*YES, quite short ref.list considering scope of paper	YES, although list is fairly short
13. Number of YES/NO/ NOT SURE	YES: N=9, NO: N=3	YES: N=12, NO: N=0	YES: N=11, NO: N=1	YES: N=11, NO: N=1	YES: N=10, NO: N=2	YES: N=11, NO: N=1	YES: N=10, NO: N=2	YES: N=11, NO: N=1	YES: N=11, NO: N=1	YES: N=10, NO: N=2	YES: N=10, NO: N=2	YES: N=10, NO: N=2	YES: N=10, NO: N=2	YES: N=11, NO: N=1
