# Supplementary material for: Barriers and facilitators to implementation of direct fruit and vegetables provision interventions in kindergartens and schools: a qualitative systematic review applying the consolidated framework for implementation research (CFIR)
Source: Int J Behav Nutr Phys Act. 2022 Jan 31;19:11. doi: 10.1186/s12966-022-01246-8 (PMC8805256; doi:10.1186/s12966-022-01246-8)
Supplement: Supplementary file 5 — Additional file 5. Grid Overview table [file 12966_2022_1246_MOESM5_ESM.xlsx]

## Sheet: Grid Overview table
Domain	Construct	Aarestrup et al., 2014	Bateman et al., 2014	Bogart et al., 2018	Bouck et al., 2011	Carbone et al., 2016	Chen et al., 2014	Cirillo et al., 2018	He et al., 2012	Hector et al., 2017	Jørgensen et al., 2014	Knapp et al., 2019	Lee et al., 2019	Lin et al., 2016	Potter et al., 2011	Totals
Intervention characteristics
	Intervention source															1
	Evidence Strength and Quality															3
	Relative Advantage															1
	Adaptability															7
	Trialability															0
	Complexity															3
	Design Quality and Packaging															13
	Cost															6
Outer setting
	Patient needs and resources															5
	Cosmopolitanism															8
	Peer Pressure															1
	External Policy and Incentives															7
Inner setting
	Structural characteristics															6
	Networks and communications															4
	Culture															1
	Implementation Climate (tension for change; compatibility; relative priority; organizational incentives and rewards; goals and feedback; learning climate)															9
	Readiness for implementation (leadership engagement; available resources; access to knowledge and information)															8
Characteristics of individuals
	Knowledge, beliefs about the intervention															8
	Self-efficacy															2
	Individual stage of change															9
	Individual identification with organization															2
	Other personal attributes
Process
	Planning															4
	Engaging (opinion leaders; formally appointed internal implementation leaders; champions; external change agents)															12
	Executing															6
	Reflecting and evaluating															6
	5 and above text segments in cell
	3-4 text segments in cell
	1-2 text segments in cell
