# Supplementary material for: Barriers and facilitators to implementation of direct fruit and vegetables provision interventions in kindergartens and schools: a qualitative systematic review applying the consolidated framework for implementation research (CFIR)
Source: Int J Behav Nutr Phys Act. 2022 Jan 31;19:11. doi: 10.1186/s12966-022-01246-8 (PMC8805256; doi:10.1186/s12966-022-01246-8)
Supplement: Supplementary file 6 — Additional file 6. Grid example [file 12966_2022_1246_MOESM6_ESM.xlsx]

## Sheet: Grid example
Domain	Construct	Text segments coded under construct - chosen on the basis of being representative of rest of content coded under said construct
Intervention characteristics
	Intervention source	This notion was echoed by several principals who talked about FTS being a Vermont value including supporting the health, well-being and growth of a thriving entrepreneurial food and farm sector. John noted, “...people in Vermont have pride in Vermont, I think, and have pride in Vermont products…” He noted that FTS has promised to “promote a sense of pride in who we are and what we are, and to pro…
	Evidence Strength and Quality	Activities were developed specifically for Boost or based on existing material from other health promoting projects (Jørgensen et al., 2014)
	Relative Advantage	Experiential and Participatory Learning Environment: Teacher: - more time for social support - one-on-one time with instructors - individual attention that [students] need Teacher: “a big part of [ESYNOLA] being different from other academics is the social interactions and different space.” (Knapp et al., 2019)
	Adaptability	Teaching and Adaptation of Boost: - One school found the material useful but made a major adaptation of Boost. The Boost coordinators chose to assign 6 lessons to Boost curricular activities every Monday, which eased implementation. The Boost Mondays gave them unique flexibility while working with the curriculum because they did not have to coordinate with colleagues from other subjects. Coordina…
	Trialability
	Complexity	Other implementation barriers were discussed by some teachers, including the perception that SNaX was logistically challenging, complex, and labor-intensive. They also found the whole-school kick-off assembly hard to organize and said that it was difficult for SNaX to compete with other activities and clubs offered at the same time. Teachers who conducted SNaX sessions during lunchtime felt that …
	Design Quality and Packaging	Barrier: Variety: School-level stakeholders felt that students were tired of eating the same fruits and vegetables. In general, participants wanted a larger variety of produce, especially fruit. In some schools, canned fruits were met with resistance because they were not fresh. A few participants also suggested including dips to encourage students to eat more fruit and vegetables. • “Every third…
	Cost	Participants’ perceptions of the free fruit and vegetable snacks Help children from less-advantaged families ‘‘It’s helping my parents ﬁnancially.’’ ‘‘It’s good maybe for people who can’t really afford good food so they come to school and maybe they’ll eat some of it and they won’t be as hungry.’’(He et al., 2012)
Outer setting
	Patient needs and resources	Theme: accessibility: food aesthetics, convenience, and teachers' timing: Most of the interviewed teachers referred to year 7 pupils as a special age group challenging implementation. According to the teachers many things are going on in this age group due to psychological, physical and social developmental changes and the pupils need a lot of structure: Teacher: Well you know, there is really no…
	Cosmopolitanism	Schools had few storage issues; 1 school resolved this challenge by transferring the produce to nearby schools with extra cooler space. (Potter et al., 2011)
	Peer Pressure	F2S provides an important market opportunity for distributors and producers. Distributors were interested in F2S because there is demand from their customers for locally grown food. Meeting this demand gives the company an advantage over competitors. (Bateman et al., 2014)
	External Policy and Incentives	Many school staff felt that, because the district supported the program and the program was consistent with the district health and wellness policy (see http://achieve. lausd.net/healthandwellness), the program was more easily adopted: “Cafeteria was helpful and willing. Front office was helpful and willing. Any teacher that we wanted to join in with their activity was open and willing…It was lik…
Inner setting
	Structural characteristics	Theme: availability: delivery and timing: delivery to schools located far away was perceived as an inconvenient and non-appealing task by some suppliers (Aarestrup et al., 2014)
	Networks and communications	In these schools, principals and Cafeteria Managers said that they could have helped more had there been better communication with the teachers: “I think the greatest barrier was the fact that the teacher went to the training, so the teacher had the big vision, whereas the administrator got bits and pieces, and didn’t really have clarity on what the expectation was for support of the program, and…
	Culture	Multiple principals indicated that while staff turnover is undesirable, they used open positions to embed FTS in job criteria. Charles relayed that a previous child nutrition director (CND) with a fixed mindset against FTS was a “roadblock”. When the CND retired, the hiring committee strongly prioritized candidates who supported FTS programming. (Cirillo et al., 2018)
	Implementation Climate (tension for change; compatibility; relative priority; organizational incentives and rewards; goals and feedback; learning climate)	Twelve teachers noted reasons why their school did not implement SNaX. The most common reason was insufficient time to cover SNaX in addition to curriculum requirements, especially if they had already covered nutrition in their class (n = 6). (Bogart et al., 2018)
	Readiness for implementation (leadership engagement; available resources; access to knowledge and information)	Schools had someone to run the program and a place to store the produce. The importance of the food preparer position became even more apparent as three schools without a food preparer described the project as time-consuming. (Bouck et al., 2011)
Characteristics of individuals
	Knowledge, beliefs about the intervention	Participants believed the program provided students with the opportunity to eat fruit and vegetables and encouraged healthier food choices. In addition, a few teachers observed a difference in student behavior, such as greater attention in class. (Bouck et al., 2011)
	self-efficacy	Teaching and Adaptation of Boost: - unproblematic (for teacher who do not teach diet) to teach Boost activities because of the detailed teacher manuals provided. They highlighted that the management of a multiplicity of unfamiliar topics is a familiar part of teaching: Teacher 1: You will, of course, teach what you’ve been asked to teach, and as a teacher you can do that. It's [the Boost activiti…
	Individual stage of change	Distributors viewed F2S as a mechanism to create jobs within their community and stimulate development as local dollars are reinvested within the community. They felt that it was their moral obligation to provide these economic beneﬁts, as well as the health beneﬁts mentioned above, to the community. (Bateman et al., 2014)
	Individual identification with organization	Teaching and Adaptation of Boost: - felt responsible owing to the school's initial acceptance to participate in Boost. (Jørgensen et al., 2014)
	Other personal attributes
Process
	Planning	The Importance of Time: - Teachers perceived the proposed Boost teaching schedule as a useful visual cue to teach the activities. (e.g. early planning based on the schedule resulted in a manageable individual workload.) (Jørgensen et al., 2014)
	Engaging (opinion leaders; formally appointed internal implementation leaders; champions; external change agents)	Theme: Improved knowledge, attitudes, and behavior regarding healthy eating Parents reported increasing their awareness of healthy eating for both themselves and their children and are now focusing more attention on fruits and vegetables and less attention on junk foods: (I learned) the importance that fruits and vegetables have for the kids and also for us (other participants agreed) (Latino 8) …
	Executing	Theme: availability: delivery and timing: the timing of suppliers’ FV delivery or their lack of delivery acted as barriers for teachers’ implementation and pupils’ dose received and compromised intervention fidelity in the first months of the intervention year. (Aarestrup et al., 2014)
	Reflecting and evaluating	Elements of Program Implementation: Frequency of produce distribution: that the increasing number of fruit snacks served, compared to vegetables, resulted from program staff learning over time what students would and would not eat. Finally, students became more enthusiastic about the free snacks as the varieties they enjoyed were served more often and program staff found more attractive ways to p…
